# Supplementary material for: Multi-omics analysis of Populus simonii × P. nigra leaves under Hyphantria cunea stress
Source: Front Plant Sci. 2024 Jul 10;15:1392433. doi: 10.3389/fpls.2024.1392433 (PMC11267504; doi:10.3389/fpls.2024.1392433)
Supplement: Supplementary file 2 [file Table_1.xlsx]

## Sheet: Sheet1
sample	library	raw_reads	raw_bases	clean_reads	clean_bases	error_rate	Q20	Q30	GC_pct
HA1	FRAS230251637-1r	48264368	7.24G	47462408	7.12G	0.02	98.02	94.25	44.11
HA2	FRAS230251638-1r	45127650	6.77G	44427164	6.66G	0.03	97.98	94.12	44.22
HA3	FRAS230251639-1r	46726676	7.01G	45733912	6.86G	0.03	97.96	94.08	43.92
HA4	FRAS230251640-1r	45683882	6.85G	45020206	6.75G	0.03	97.86	93.89	44.02
HC1	FRAS230251645-1r	44591830	6.69G	44071924	6.61G	0.03	97.72	93.47	43.81
HC2	FRAS230251646-1r	47724196	7.16G	47169544	7.08G	0.03	97.66	93.34	43.92
HC3	FRAS230251647-1r	44729986	6.71G	44228620	6.63G	0.03	97.95	94.03	43.79
HC4	FRAS230251648-1r	44677276	6.7G	44261656	6.64G	0.03	97.97	94.06	43.71
