# Supplementary material for: Multi-omics analysis of Populus simonii × P. nigra leaves under Hyphantria cunea stress
Source: Front Plant Sci. 2024 Jul 10;15:1392433. doi: 10.3389/fpls.2024.1392433 (PMC11267504; doi:10.3389/fpls.2024.1392433)
Supplement: Supplementary file 3 [file Table_2.xlsx]

## Sheet: transcription factor
	gene_id
WRKY	POPTR_015G099200v3
	POPTR_T043800v3
	POPTR_005G203200v3
	POPTR_002G228400v3
	POPTR_001G328000v3
	POPTR_001G352400v3
	POPTR_003G138600v3
	POPTR_002G168700v3
	POPTR_010G147700v3
	POPTR_001G092900v3
	POPTR_014G119800v3
	POPTR_011G007800v3
	POPTR_006G263600v3
ERF	POPTR_009G101900v3
	POPTR_012G134100v3
	POPTR_001G110800v3
	POPTR_006G138700v3
	POPTR_013G100300v3
	POPTR_011G056900v3
	POPTR_006G218200v3
	POPTR_007G076800v3
	POPTR_018G047300v3
	POPTR_012G134000v3
	POPTR_006G138800v3
	POPTR_003G081200v3
	POPTR_010G072300v3
	POPTR_011G061700v3
	POPTR_001G397200v3
	POPTR_005G195000v3
	POPTR_001G154100v3
	POPTR_013G135600v3
	POPTR_001G154200v3
	POPTR_004G047600v3
	POPTR_013G158500v3
	POPTR_002G039100v3
	POPTR_011G057000v3
	POPTR_017G013700v3
	POPTR_007G138100v3
bHLH	POPTR_008G190800v3
	POPTR_002G176900v3
	POPTR_014G103700v3
	POPTR_015G074500v3
	POPTR_003G092200v3
	POPTR_002G054100v3
	POPTR_012G104900v3
	POPTR_013G041000v3
B3	POPTR_006G208100v3
	POPTR_005G236700v3
	POPTR_003G056900v3
	POPTR_006G255200v3
	POPTR_001G177500v3
NAC	POPTR_003G089800v3
	POPTR_013G054200v3
	POPTR_001G404100v3
	POPTR_001G218800v3
	POPTR_002G057200v3
	POPTR_001G325100v3
MYB	POPTR_002G038500v3
	POPTR_013G148600v3
	POPTR_010G123000v3
	POPTR_005G224100v3
	POPTR_005G096600v3
	POPTR_019G118200v3
	POPTR_013G149100v3
	POPTR_011G041600v3
	POPTR_014G117000v3
	POPTR_008G166700v3
	POPTR_015G046200v3
	POPTR_004G033100v3
	POPTR_014G022500v3
	POPTR_T011400v3
	POPTR_010G240800v3
GRF	POPTR_001G114000v3
HB	POPTR_007G029500v3
	POPTR_014G103000v3
	POPTR_008G129500v3
	POPTR_011G114500v3
HSF	POPTR_006G049200v3
LOB	POPTR_008G043900v3
	POPTR_010G217700v3
	POPTR_001G081400v3
	POPTR_017G114500v3
MADS-MIKC	POPTR_003G169600v3
	POPTR_001G112400v3
MYB-related	POPTR_004G021300v3
Trihelix	POPTR_003G104500v3
	POPTR_006G117500v3
C2H2	POPTR_001G235800v3
	POPTR_010G209400v3
	POPTR_014G017300v3
	POPTR_002G119300v3
	POPTR_001G295500v3
	POPTR_009G089400v3
bZIP	POPTR_002G031900v3
C2C2-Dof	POPTR_005G188900v3
	POPTR_011G065900v3
	POPTR_T146000v3
C3H	POPTR_008G069400v3
	POPTR_010G187900v3
GARP-G2-like	POPTR_010G099600v3
	POPTR_005G205900v3

## Sheet: functional genes
	gene_id
Kunitz family trypsin and protease inhibitor protein	POPTR_T029100v3
Kunitz family trypsin and protease inhibitor protein	POPTR_010G007900v3
Kunitz family trypsin and protease inhibitor protein	POPTR_010G007700v3
Kunitz family trypsin and protease inhibitor protein	POPTR_010G007800v3
Kunitz family trypsin and protease inhibitor protein	POPTR_010G007500v3
kunitz trypsin inhibitor 1	POPTR_007G111700v3
kunitz trypsin inhibitor 1	POPTR_019G010900v3
Kunitz family trypsin and protease inhibitor protein	POPTR_019G088200v3
kunitz trypsin inhibitor 1	POPTR_007G111800v3
Kunitz family trypsin and protease inhibitor protein	POPTR_004G067800v3
Kunitz family trypsin and protease inhibitor protein	POPTR_001G309900v3
Kunitz family trypsin and protease inhibitor protein	POPTR_019G122100v3
Kunitz family trypsin and protease inhibitor protein	POPTR_019G121900v3
kunitz trypsin inhibitor 1	POPTR_019G006900v3
kunitz trypsin inhibitor 1	POPTR_004G000400v3
kunitz trypsin inhibitor 1	POPTR_007G111500v3
kunitz trypsin inhibitor 1	POPTR_019G011000v3
Kunitz family trypsin and protease inhibitor protein	POPTR_019G124700v3
Kunitz family trypsin and protease inhibitor protein	POPTR_019G124500v3
kunitz trypsin inhibitor 1	POPTR_007G111600v3
Kunitz family trypsin and protease inhibitor protein	POPTR_019G124600v3
Kunitz family trypsin and protease inhibitor protein	POPTR_019G124400v3
Kunitz family trypsin and protease inhibitor protein	POPTR_004G067900v3
12-oxophytodienoate reductase 2	POPTR_014G178800v3
12-oxophytodienoate reductase 2	POPTR_013G102700v3
12-oxophytodienoate reductase 2	POPTR_006G076700v3
ABC-2 type transporter family protein	POPTR_014G080200v3
ABC-2 type transporter family protein	POPTR_010G213400v3
ABC-2 type transporter family protein	POPTR_T146000v3
ABC-2 type transporter family protein	POPTR_016G005300v3
ABC transporter family protein	POPTR_007G126600v3
ABC transporter family protein	POPTR_004G034100v3
ABC-2 type transporter family protein	POPTR_002G243700v3
allene oxide synthase	POPTR_002G130700v3
allene oxide cyclase 3	POPTR_008G117300v3
allene oxide synthase	POPTR_004G149000v3
allene oxide cyclase 3	POPTR_004G047600v3
allene oxide synthase	POPTR_001G147300v3
cytochrome P450, family 94, subfamily B, polypeptide 3	POPTR_012G096800v3
cytochrome P450, family 86, subfamily B, polypeptide 1	POPTR_005G092200v3
cytochrome P450, family 82, subfamily G, polypeptide 1	POPTR_004G106600v3
cytochrome P450, family 71, subfamily B, polypeptide 37	POPTR_014G019700v3
cytochrome P450, family 72, subfamily A, polypeptide 9	POPTR_017G110800v3
cytochrome P450, family 76, subfamily C, polypeptide 1	POPTR_008G166700v3
Cytochrome P450 superfamily protein	POPTR_002G257900v3
cytochrome P450, family 94, subfamily C, polypeptide 1	POPTR_018G089100v3
cytochrome P450, family 72, subfamily A, polypeptide 8	POPTR_011G117600v3
cytochrome P450, family 716, subfamily A, polypeptide 1	POPTR_007G097000v3
cytochrome P450, family 705, subfamily A, polypeptide 32	POPTR_001G270900v3
cytochrome P450, family 81, subfamily D, polypeptide 8	POPTR_006G042200v3
cytochrome P450, family 86, subfamily B, polypeptide 1	POPTR_010G217700v3
cytochrome P450, family 86, subfamily A, polypeptide 8	POPTR_014G085800v3
cytochrome P450, family 94, subfamily C, polypeptide 1	POPTR_006G259200v3
cytochrome P450, family 707, subfamily A, polypeptide 2	POPTR_009G033900v3
cytochrome P450, family 72, subfamily A, polypeptide 8	POPTR_016G017900v3
cytochrome P450, family 76, subfamily C, polypeptide 1	POPTR_014G026800v3
cytochrome P450, family 71, subfamily B, polypeptide 34	POPTR_008G119600v3
Cytochrome P450 superfamily protein	POPTR_002G165000v3
jasmonate-zim-domain protein 5	POPTR_001G166200v3
jasmonate-zim-domain protein 10	POPTR_003G165000v3
jasmonate-zim-domain protein 10	POPTR_001G062500v3
jasmonate-zim-domain protein 12	POPTR_018G047100v3
jasmonate-zim-domain protein 6	POPTR_010G001100v3
jasmonate-zim-domain protein 12	POPTR_019G040200v3
Protein kinase protein with adenine nucleotide alpha hydrolases-like domain	POPTR_004G175100v3
Protein kinase superfamily protein	POPTR_015G026300v3
Protein kinase superfamily protein	POPTR_005G205900v3
Protein kinase superfamily protein	POPTR_008G088700v3
Protein kinase superfamily protein	POPTR_012G034900v3
Protein kinase superfamily protein	POPTR_002G019300v3
Protein kinase superfamily protein	POPTR_001G168000v3
Protein kinase superfamily protein	POPTR_011G037100v3
Protein kinase superfamily protein	POPTR_010G116000v3
Protein kinase superfamily protein	POPTR_006G044600v3
Protein kinase superfamily protein	POPTR_018G049900v3
glutathione S-transferase 6	POPTR_006G005600v3
Glutathione S-transferase family protein	POPTR_004G102500v3
Glutathione S-transferase family protein	POPTR_010G035500v3
glutathione S-transferase tau 4	POPTR_T094100v3
glutathione S-transferase F11	POPTR_002G015100v3
glutathione S-transferase TAU 25	POPTR_001G325100v3
glutathione S-transferase 6	POPTR_T035300v3
highly ABA-induced PP2C gene 3	POPTR_T137100v3
highly ABA-induced PP2C gene 2	POPTR_009G037300v3
highly ABA-induced PP2C gene 3	POPTR_012G002700v3
highly ABA-induced PP2C gene 3	POPTR_017G120200v3
mitogen-activated protein kinase 3	POPTR_015G018800v3
mitogen-activated protein kinase kinase kinase 19	POPTR_007G044800v3
mitogen-activated protein kinase kinase kinase 19	POPTR_005G139300v3
mitogen-activated protein kinase kinase kinase 18	POPTR_T011400v3
mitogen-activated protein kinase kinase kinase 15	POPTR_001G177500v3
Tify	POPTR_001G166200v3
Tify	POPTR_003G165000v3
Tify	POPTR_003G068900v3
Tify	POPTR_001G062500v3
Tify	POPTR_006G139400v3
Tify	POPTR_018G047100v3
Tify	POPTR_006G217200v3
