# Supplementary material for: Multi-omics analysis of Populus simonii × P. nigra leaves under Hyphantria cunea stress
Source: Front Plant Sci. 2024 Jul 10;15:1392433. doi: 10.3389/fpls.2024.1392433 (PMC11267504; doi:10.3389/fpls.2024.1392433)
Supplement: Supplementary file 4 [file Table_3.xlsx]

## Sheet: Sheet1
gene_id
POPTR_013G102700v3	12-oxophytodienoate reductase 2
POPTR_009G099200v3	Cystathionine beta-synthase (CBS) family protein
POPTR_001G084000v3	Methionine lyase
POPTR_017G012100v3	similar to Mannose/glucose-specific lectin
POPTR_010G075200v3	Serine protease inhibitor, potato inhibitor I-type family protein
POPTR_001G402600v3	11-S seed storage protein, plant
POPTR_010G007900v3	Kunitz family trypsin and protease inhibitor protein
POPTR_002G130700v3	allene oxide synthase
POPTR_003G190600v3	methionine gamma-lyase
POPTR_013G101000v3	Phosphorylase superfamily protein
POPTR_016G103400v3	OPC-8:0 CoA ligase1
POPTR_014G143200v3	lipases;hydrolases, acting on ester bonds
POPTR_011G158100v3	FAD-binding Berberine family protein
POPTR_007G089000v3	---
POPTR_014G038700v3	6-phosphogluconate dehydrogenase family protein
POPTR_011G033100v3	Quinone reductase family protein
POPTR_001G015600v3	Linoleate 13S-lipoxygenase / Lipoxidase
POPTR_013G100800v3	Phosphorylase superfamily protein
POPTR_002G013200v3	Major facilitator superfamily protein;Dehydrin
POPTR_003G154900v3	Phosphorylase superfamily protein
POPTR_017G046200v3	lipoxygenase 2
POPTR_004G106600v3	cytochrome P450, family 82, subfamily G, polypeptide 1
POPTR_007G045100v3	Subtilisin-like serine endopeptidase family protein
POPTR_019G124700v3	Kunitz family trypsin and protease inhibitor protein
POPTR_011G117600v3	cytochrome P450, family 72, subfamily A, polypeptide 8
POPTR_T096300v3	Phosphorylase superfamily protein
POPTR_008G131100v3	Class I glutamine amidotransferase-like superfamily protein
POPTR_010G075600v3	Serine protease inhibitor, potato inhibitor I-type family protein
POPTR_017G010900v3	Mannose-binding lectin superfamily protein
POPTR_019G050200v3	Phosphorylase superfamily protein
POPTR_001G167700v3	Bifunctional inhibitor/lipid-transfer protein/seed storage 2S albumin superfamily protein
POPTR_015G076000v3	carbonic anhydrase 2
POPTR_011G158500v3	FAD-binding Berberine family protein
POPTR_019G121900v3	Kunitz family trypsin and protease inhibitor protein
POPTR_015G026500v3	alpha/beta-Hydrolases superfamily protein
POPTR_004G182000v3	basic chitinase
POPTR_004G067800v3	Kunitz family trypsin and protease inhibitor protein
POPTR_006G188400v3	Glycosyl hydrolase family protein with chitinase insertion domain
POPTR_001G191000v3	HAD superfamily, subfamily IIIB acid phosphatase
POPTR_T029100v3	Kunitz family trypsin and protease inhibitor protein
POPTR_012G048200v3	myb domain protein 63
POPTR_006G042200v3	cytochrome P450, family 81, subfamily D, polypeptide 8
POPTR_004G102500v3	Glutathione S-transferase family protein
POPTR_013G083600v3	Peroxidase superfamily protein
POPTR_019G124400v3	Kunitz family trypsin and protease inhibitor protein
POPTR_008G131200v3	Polyketide cyclase/dehydrase and lipid transport superfamily protein
POPTR_T131400v3	---
POPTR_001G255100v3	Glycosyl hydrolase superfamily protein
POPTR_013G080500v3	Phosphorylase superfamily protein
POPTR_001G380000v3	Tubulin/FtsZ family protein
