# Supplementary material for: Multi-omics analysis of Populus simonii × P. nigra leaves under Hyphantria cunea stress
Source: Front Plant Sci. 2024 Jul 10;15:1392433. doi: 10.3389/fpls.2024.1392433 (PMC11267504; doi:10.3389/fpls.2024.1392433)
Supplement: Supplementary file 5 [file Table_4.xlsx]

## Sheet: Sheet1
pathway	Meta	Enzyme	Gene	Protein
alpha-linolenic acid	9(s)-HpOTrE	OPR	Potri.013G102700.1	PNT07689
	13(s)-HOTrE		Potri.018G065600.1
	12-OPDA		Potri.013G102800.1
	Jasmonate		Potri.013G103000.1
	Methyl-jasmonate	LOX2S	Potri.017G046200.1	PNS95256
			Potri.001G167700.1	PNT54991
			Potri.010G057100.1
			Potri.001G015500.1
			Potri.003G067600.1
		AOS	Potri.002G130700.1	PNT49456
			Potri.014G038700.1	PNT02891
			Potri.004G149000.1
		AOC	Potri.004G102500.1	PNT40535
			Potri.008G117300.1
		E2.1.1.141	Potri.005G230100.1
		ACAA1	Potri.002G216400.1
		ACOX1	Potri.001G155500.1
		DOX1	Potri.008G106400.1
		HPL	Potri.014G155800.1
		OPCL1	Potri.005G248500.1
Glutathione metabolism	GSSG	GST	Potri.T035300.1
			Potri.002G015100.1
			Potri.010G035500.1
			Potri.T035100.1
			Potri.010G032800.1
			Potri.015G042000.1
			Potri.010G211600.1
		gpx	Potri.007G126600.1
		DHAR	Potri.010G211600.1
Cysteine and methionine metabolism	L-Aspartate	ACS1	Potri.002G163700.1
	O-phospho-L-serine		Potri.014G012600.1
	L-Methionine		Potri.001G099400.1
	4-Methylthio-2-Oxobutanoate	E4.4.1.11	Potri.001G084000.1	PNT53409
			Potri.003G190600.1	PNT46409
		TAT	Potri.017G014100.1
		metE	Potri.019G038200.1
		AHCY	Potri.017G059400.1
		metK	Potri.010G153500.1
Phenylalanine, tyrosine and tryptophan biosynthesis	L-Tryptophan	DAHP_synth_2	Potri.005G073300
	Protocatechuate	DHquinase_I	Potri.005G043400
	3-Hydroxy-benzoate	PALP	Potri.011G024900
	Shikimate	GATase	Potri.010G190600
		PDT	Potri.009G148800
Phenylalanine metabolism		TAT	Potri.017G014100
Tyrosine metabolism	Tyrosine	PPO1	Potri.011G047300
			Potri.001G388600
			Potri.T062200
			Potri.011G108200
Phenylpropanoid biosynthesis	Cinnamic acid	PAL	Potri.010G224100
	Caffeic aci		Potri.016G091100
	Isoeugenol	4CL	Potri.001G036900
			Potri.018G094200
			Potri.003G188500
		HCT	Potri.006G010300
		CSE	Potri.003G059200
		Methyltransf_3	Potri.001G304800
			Potri.009G099800
		BBE	Potri.006G128900
		POD	Potri.013G083600	PNT07396
			Potri.014G143200	PNT04829
			Potri.007G053400
			Potri.015G003500
			Potri.016G132700
			Potri.007G019300
			Potri.013G156500
