# Supplementary material for: Multi-omics analysis of Populus simonii × P. nigra leaves under Hyphantria cunea stress
Source: Front Plant Sci. 2024 Jul 10;15:1392433. doi: 10.3389/fpls.2024.1392433 (PMC11267504; doi:10.3389/fpls.2024.1392433)
Supplement: Supplementary file 6 [file Table_5.xlsx]

## Sheet: Primers used for qRT-PCR
Table 5 Primers used for qRT-PCR
ID	5’ primers	3’ primers
Acting	ACCCTCCAATCCAGACACTG	TTGCTGACCGTATGAGCAAG
Potri.010G007700.1	TCCTGAGGCCGTTCGTGC	GTCAGTCGAGGGGGCTACG
Potri.007G111800.1	CACCACGGGTTGCGGATAC	TCCGCTCACCTACCCTCC
Potri.001G309900.1	AGACCAGCCTCCTGTGCT	TGGGCAGGATCCATTGCG
Potri.004G000400.1	CTCGACACCAGCGGTCAG	GTTCAGCGCTTGCCAGGGG
Potri.019G124700.1	GCCGTTCATGCCGAAGATC	GTCGCAGAGACCGCAAGAGT
Potri.010G077000.1	CCTGGGGCTGGAAGTGAGAG	ACAGCGTTCGCTACCAGG
Potri.003G081200.1	GGTCGAGGGCGTTGTTGA	CTGTGCCACCAACCTTCTTC
Potri.014G103700.1	AGAGGCGCCCCATTGAAC	TTTGGGACCACAGCTCGC
Potri.019G010900.1	TGGATGGTGCCCTGCATG	GGAAATGCAGGGCCGTCT
Potri.011G041600.1	AGAAAGGGCCGTGGACAC	CACCTCTGCAACCCAGCA
Potri.002G130700.1	CAAGCCCTCCACTCGTCG	GTAGCGGGCGGACCTGGA
Potri.013G102700.1	GCCGTGTGTTCTTGGCCA	AGAATGTGCGGCGATCGT
